# Supplementary material for: Effects of Polypropylene and Polyethylene Terephthalate Microplastics on Trypsin Structure and Function
Source: Int J Mol Sci. 2025 Jun 21;26(13):5974. doi: 10.3390/ijms26135974 (PMC12249632; doi:10.3390/ijms26135974)
Supplement: Supplementary file 1 [file ijms-26-05974-s001.zip]

Archive with 1 entries (1 files):
- ijms-3687129-supplementary.pdf
